# Supplementary material for: Cryptalyra (Hymenoptera, Megalyridae) from Maranhão, Brazil: three new species discovered after a large collecting effort
Source: Zookeys. 2014 Sep 25;(442):85–104. doi: 10.3897/zookeys.442.8237 (PMC4205498; doi:10.3897/zookeys.442.8237)
Supplement: XML Treatment for Cryptalyra helenae [file zookeys.442.8237-treatment1.xml]

<!DOCTYPE tp:taxon-treatment
  PUBLIC "-//TaxonX//DTD Taxonomic Treatment Publishing DTD v0 20100105//EN" "tax-treatment-NSO.dtd">
<tp:taxon-treatment xmlns:tp="http://www.plazi.org/taxpub"><tp:treatment-meta><kwd-group><label>Taxon classification</label><kwd><named-content content-type="kingdom">Animalia</named-content></kwd><kwd><named-content content-type="order">Hymenoptera</named-content></kwd><kwd><named-content content-type="family">Megalyridae</named-content></kwd></kwd-group><mixed-citation publication-type="journal"><person-group><name><surname>Kawada</surname><given-names>Ricardo</given-names></name><name><surname>Barbosa</surname><given-names>Diego N.</given-names></name><name><surname>Azevedo</surname><given-names>Celso O.</given-names></name></person-group><article-title><italic><tp:taxon-name><tp:taxon-name-part taxon-name-part-type="genus">Cryptalyra</tp:taxon-name-part></tp:taxon-name></italic> (<tp:taxon-name><tp:taxon-name-part taxon-name-part-type="order">Hymenoptera</tp:taxon-name-part></tp:taxon-name>, <tp:taxon-name><tp:taxon-name-part taxon-name-part-type="family">Megalyridae</tp:taxon-name-part></tp:taxon-name>) from Maranhão, Brazil: three new species discovered after a large collecting effort</article-title><source>Zookeys</source><day>25</day><month>9</month><year>2014</year><volume>2014</volume><issue>442</issue><fpage>85</fpage><lpage>104</lpage><pub-id pub-id-type="doi">10.3897/zookeys.442.8237</pub-id></mixed-citation></tp:treatment-meta><tp:nomenclature><tp:taxon-name>
                        <tp:taxon-name-part taxon-name-part-type="genus">Cryptalyra</tp:taxon-name-part>
                        <tp:taxon-name-part taxon-name-part-type="species">helenae</tp:taxon-name-part>
                        <object-id xmlns:xlink="http://www.w3.org/1999/xlink" content-type="zoobank" xlink:type="simple">http://zoobank.org/11EB3798-3DB0-4238-8254-E5983344B52B</object-id>
                    </tp:taxon-name><tp:taxon-status xmlns:xlink="http://www.w3.org/1999/xlink" xlink:type="simple">sp. n.</tp:taxon-status><xref ref-type="fig" rid="F1">Figs 1</xref><xref ref-type="fig" rid="F4">, 4A, B</xref><xref ref-type="fig" rid="F5">, 5A, B</xref><xref ref-type="fig" rid="F6">, 6</xref><xref ref-type="fig" rid="F9">, 9</xref><xref ref-type="fig" rid="F12">, 12A, B</xref></tp:nomenclature><tp:treatment-sec sec-type="Material examined"><title>Material examined.</title><p>Holotype. Female. BRASIL, Maranhão, Mirador, Parque Est[adual] Mirador, Base dos Cágados, <named-content xmlns:xlink="http://www.w3.org/1999/xlink" content-type="dwc:verbatimCoordinates" xlink:type="simple">06°48'29"S, 45°06'34"W</named-content>, armadilha de Malaise, 27.ix.–02.x.2011, F. Limeira-de-Oliveira, D.W.A. Marques col[etores] (CZMA). Paratype. 1 Female, BRASIL, <italic>Maranhão</italic>, Carolina, PARNA Chapada das Mesas, Riacho Sucuruiu, 240m, <named-content xmlns:xlink="http://www.w3.org/1999/xlink" content-type="dwc:verbatimCoordinates" xlink:type="simple">07°07'05.6"S, 47°18'31.6"W</named-content>, armadilha de Malaise, 10–20.viii.2013, J.A. Rafael, F. Limeira-de-Oliveira, T.T.A. Silva col[etores] (CZMA).</p></tp:treatment-sec><tp:treatment-sec sec-type="Description"><title>Description.</title><p><bold>Colour.</bold> Wings clear hyaline; tarsi and wings venation light castaneous; mandible, protibia; mesotibia, scape, pedicel, trochanters, femora, and metatibia castaneous; flagellum castaneous with four distal flagellomeres dark castaneous; head, coxae, mesosoma, and metasoma black.</p><p><bold>Head</bold> (Figs <xref ref-type="fig" rid="F4">4A, B</xref>, <xref ref-type="fig" rid="F5">5A, B</xref>). Surface densely foveolate. Compound eye with short and sparse pilosity, with post-ocular sulcus compound by foveae; inner margin divergent posteriorly, in frontal view. Frons with transversal rim on anterior margin. Longitudinal sulcus extends from middle of face to vertex crest. Malar suture indistinct. Gena as long as third part width of eye, with surface uneven and densely foveolate. Occipital carina present; high, longer than half length of gena in profile; strongly scrobiculate throughout and surpassing anterior margin of pronotum laterally; occipital carina at base not curving toward mandible. Palpal formula 5:2.</p><p><bold>Mesosoma</bold> (Fig. <xref ref-type="fig" rid="F6">6</xref>). Profemoral depression of pronotum conical; pronotal spiracle minute and semicircular with internal fringe of setae. Mesoscutum medially slightly convex and foveolate and lateral declined area coriaceous; median mesoscutal line (=sulcus) deep, broad and scrobiculate; notaulus absent; parapsidal signum absent; mesoscutal humeral sulcus present laterally along entire mesoscutum and scrobiculate; axillae separated medially by its own width, rounded lobe present laterally. Mesoscutellum smooth medially; scutoscutellar sulcus a row of large foveae; posterior margin of mesoscutellar disc rounded. Metanotum smooth and raised medially, scrobiculate laterally. Propodeum coarsely and irregularly foveolate to areolate; propodeal disc uneven; median longitudinal propodeal sulcus present; postero-lateral corner without tubercle.</p><p><bold>Metasoma</bold> (Fig. <xref ref-type="fig" rid="F9">9A</xref>). Cylindrical, tapering posteriorly and longer than mesosoma and head in dorsal view. Abdominal tergum 2 mostly polished. Third and following abdominal tergum coriaceous with a few setae laterally. Ovipositor sheath exceedingly short; ovipositor valves entirely smooth, except four minute teeth on lower valve apically.</p><p><bold>Wings</bold> (Figs <xref ref-type="fig" rid="F9">9B, C</xref>). Hind wing with Rs vein almost reaches middle of wing.</p><p><bold>Legs</bold> (Figs <xref ref-type="fig" rid="F12">12A, B</xref>). Metacoxa as long as wide, with postero-dorsal surface areolate. Protibia rimmed with stout setae; metatibial setae prone to erect. Basitarsus of all legs conspicuously longer than the other tarsomeres. pro- and mesotibia with one apical spur, metatibia with two apical spurs.</p></tp:treatment-sec><tp:treatment-sec sec-type="Etymology"><title>Etymology.</title><p>The specific epithet is a patronymic honoring Helena Corte Azevedo, daughter of the third author COA.</p></tp:treatment-sec><tp:treatment-sec sec-type="Remarks"><title>Remarks.</title><p>This new species differs from <italic><tp:taxon-name><tp:taxon-name-part taxon-name-part-type="genus">Cryptalyra</tp:taxon-name-part> <tp:taxon-name-part taxon-name-part-type="species">colombia</tp:taxon-name-part></tp:taxon-name></italic> in the following characters: surface of head densely foveolate; frons with transverse rim on anterior margin, and longitudinal sulcus on it extension; malar suture indistinct; occipital carina finely foveolate dorsally and ventrally; lateral parts of occipital carina curving below and nearly meeting ventrally, not curving towards mandible; mesonotum and axillae shiny but faintly shagreened and deeply pitted with numerous large round foveae, largest mesonotal foveae as broad as head foveae; median mesonotal line formed by continuous fovea, unbounded and deep; propodeum apically areolate-rugose, with longitudinal median sulcus, and posterior margin straight; metacoxa with postero-dorsal region areolate; protibia apically rimmed with stout spines; metatibia with two apical spurs; visible portion of cercus as long as 7th tergite; ovipositor with four minute teeth on lower valve apically; forewing totally hyaline; hind wing with Rs vein reaches middle of wing.</p></tp:treatment-sec><tp:treatment-sec><!--Section generated to contain objects referenced in tp:taxon-treatment.--><fig id="F1" position="float" orientation="portrait"><label>Figure 1.</label><caption><p><italic><tp:taxon-name><tp:taxon-name-part taxon-name-part-type="genus">Cryptalyra</tp:taxon-name-part> <tp:taxon-name-part taxon-name-part-type="species">helenae</tp:taxon-name-part></tp:taxon-name></italic> sp. n. <bold>A</bold> habitus in lateral view <bold>B</bold> habitus in dorsal view. Scales bar in microns.</p></caption><graphic xmlns:xlink="http://www.w3.org/1999/xlink" xlink:href="zookeys-442-085-g001.jpg" position="float" orientation="portrait" xlink:type="simple" id="oo_32073.jpg"/></fig><fig id="F4" position="float" orientation="portrait"><label>Figure 4.</label><caption><p><italic><tp:taxon-name><tp:taxon-name-part taxon-name-part-type="genus">Cryptalyra</tp:taxon-name-part> <tp:taxon-name-part taxon-name-part-type="species">helenae</tp:taxon-name-part></tp:taxon-name></italic> sp. n. <bold>A</bold> head in frontal view <bold>B</bold> head in dorsal view. <italic><tp:taxon-name><tp:taxon-name-part taxon-name-part-type="genus">Cryptalyra</tp:taxon-name-part> <tp:taxon-name-part taxon-name-part-type="species">ichiroi</tp:taxon-name-part></tp:taxon-name></italic> sp. n. <bold>C</bold> head in frontal view <bold>D</bold> head in dorsal view. <italic><tp:taxon-name><tp:taxon-name-part taxon-name-part-type="genus">Cryptalyra</tp:taxon-name-part> <tp:taxon-name-part taxon-name-part-type="species">limeirai</tp:taxon-name-part></tp:taxon-name></italic> sp. n. <bold>E</bold> head in frontal view <bold>F</bold> head in dorsal view. Scales bar in microns.</p></caption><graphic xmlns:xlink="http://www.w3.org/1999/xlink" xlink:href="zookeys-442-085-g004.jpg" position="float" orientation="portrait" xlink:type="simple" id="oo_32076.jpg"/></fig><fig id="F5" position="float" orientation="portrait"><label>Figure 5.</label><caption><p><italic><tp:taxon-name><tp:taxon-name-part taxon-name-part-type="genus">Cryptalyra</tp:taxon-name-part> <tp:taxon-name-part taxon-name-part-type="species">helenae</tp:taxon-name-part></tp:taxon-name></italic> sp. n. <bold>A</bold> head in ventral view <bold>B</bold> antenna in dorsal view. <italic><tp:taxon-name><tp:taxon-name-part taxon-name-part-type="genus">Cryptalyra</tp:taxon-name-part> <tp:taxon-name-part taxon-name-part-type="species">ichiroi</tp:taxon-name-part></tp:taxon-name></italic> sp. n. <bold>C</bold> head in ventral view <bold>D</bold> antenna in dorsal view. <italic><tp:taxon-name><tp:taxon-name-part taxon-name-part-type="genus">Cryptalyra</tp:taxon-name-part> <tp:taxon-name-part taxon-name-part-type="species">limeirai</tp:taxon-name-part></tp:taxon-name></italic> sp. n. <bold>E</bold> head in ventral view <bold>F</bold> antenna in dorsal view. Scales bar in microns.</p></caption><graphic xmlns:xlink="http://www.w3.org/1999/xlink" xlink:href="zookeys-442-085-g005.jpg" position="float" orientation="portrait" xlink:type="simple" id="oo_32077.jpg"/></fig><fig id="F6" position="float" orientation="portrait"><label>Figure 6.</label><caption><p><italic><tp:taxon-name><tp:taxon-name-part taxon-name-part-type="genus">Cryptalyra</tp:taxon-name-part> <tp:taxon-name-part taxon-name-part-type="species">helenae</tp:taxon-name-part></tp:taxon-name></italic> sp. n. <bold>A</bold> mesosoma lateral view <bold>B</bold> mesosoma dorsal view. Scales bar in microns.</p></caption><graphic xmlns:xlink="http://www.w3.org/1999/xlink" xlink:href="zookeys-442-085-g006.jpg" position="float" orientation="portrait" xlink:type="simple" id="oo_32078.jpg"/></fig><fig id="F9" position="float" orientation="portrait"><label>Figure 9.</label><caption><p><italic><tp:taxon-name><tp:taxon-name-part taxon-name-part-type="genus">Cryptalyra</tp:taxon-name-part> <tp:taxon-name-part taxon-name-part-type="species">helenae</tp:taxon-name-part></tp:taxon-name></italic> sp. n. <bold>A</bold> metasoma lateral view <bold>B</bold> forewing <bold>C</bold> hind wing. Scales bar in microns.</p></caption><graphic xmlns:xlink="http://www.w3.org/1999/xlink" xlink:href="zookeys-442-085-g009.jpg" position="float" orientation="portrait" xlink:type="simple" id="oo_32081.jpg"/></fig><fig id="F12" position="float" orientation="portrait"><label>Figure 12.</label><caption><p><italic><tp:taxon-name><tp:taxon-name-part taxon-name-part-type="genus">Cryptalyra</tp:taxon-name-part> <tp:taxon-name-part taxon-name-part-type="species">helenae</tp:taxon-name-part></tp:taxon-name></italic> sp. n. <bold>A</bold> metacoxa lateral view <bold>B</bold> stout setae (white arrow) of mesotibia, lateral view. <italic><tp:taxon-name><tp:taxon-name-part taxon-name-part-type="genus">Cryptalyra</tp:taxon-name-part> <tp:taxon-name-part taxon-name-part-type="species">ichiroi</tp:taxon-name-part></tp:taxon-name></italic> sp. n. <bold>C</bold> metacoxa lateral view <bold>D</bold> stout setae (white arrow) of fore leg, lateral view. <italic><tp:taxon-name><tp:taxon-name-part taxon-name-part-type="genus">Cryptalyra</tp:taxon-name-part> <tp:taxon-name-part taxon-name-part-type="species">limeirai</tp:taxon-name-part></tp:taxon-name></italic> sp. n. <bold>E</bold> metacoxa lateral view <bold>F</bold> metatibial spurs (white srrow), posterior view. Scales bar in microns.</p></caption><graphic xmlns:xlink="http://www.w3.org/1999/xlink" xlink:href="zookeys-442-085-g012.jpg" position="float" orientation="portrait" xlink:type="simple" id="oo_32084.jpg"/></fig></tp:treatment-sec></tp:taxon-treatment>
