# Supplementary material for: Cryptalyra (Hymenoptera, Megalyridae) from Maranhão, Brazil: three new species discovered after a large collecting effort
Source: Zookeys. 2014 Sep 25;(442):85–104. doi: 10.3897/zookeys.442.8237 (PMC4205498; doi:10.3897/zookeys.442.8237)
Supplement: XML Treatment for Cryptalyra ichiroi [file zookeys.442.8237-treatment2.xml]

<!DOCTYPE tp:taxon-treatment
  PUBLIC "-//TaxonX//DTD Taxonomic Treatment Publishing DTD v0 20100105//EN" "tax-treatment-NSO.dtd">
<tp:taxon-treatment xmlns:tp="http://www.plazi.org/taxpub"><tp:treatment-meta><kwd-group><label>Taxon classification</label><kwd><named-content content-type="kingdom">Animalia</named-content></kwd><kwd><named-content content-type="order">Hymenoptera</named-content></kwd><kwd><named-content content-type="family">Megalyridae</named-content></kwd></kwd-group><mixed-citation publication-type="journal"><person-group><name><surname>Kawada</surname><given-names>Ricardo</given-names></name><name><surname>Barbosa</surname><given-names>Diego N.</given-names></name><name><surname>Azevedo</surname><given-names>Celso O.</given-names></name></person-group><article-title><italic><tp:taxon-name><tp:taxon-name-part taxon-name-part-type="genus">Cryptalyra</tp:taxon-name-part></tp:taxon-name></italic> (<tp:taxon-name><tp:taxon-name-part taxon-name-part-type="order">Hymenoptera</tp:taxon-name-part></tp:taxon-name>, <tp:taxon-name><tp:taxon-name-part taxon-name-part-type="family">Megalyridae</tp:taxon-name-part></tp:taxon-name>) from Maranhão, Brazil: three new species discovered after a large collecting effort</article-title><source>Zookeys</source><day>25</day><month>9</month><year>2014</year><volume>2014</volume><issue>442</issue><fpage>85</fpage><lpage>104</lpage><pub-id pub-id-type="doi">10.3897/zookeys.442.8237</pub-id></mixed-citation></tp:treatment-meta><tp:nomenclature><tp:taxon-name>
                        <tp:taxon-name-part taxon-name-part-type="genus">Cryptalyra</tp:taxon-name-part>
                        <tp:taxon-name-part taxon-name-part-type="species">ichiroi</tp:taxon-name-part>
                        <object-id xmlns:xlink="http://www.w3.org/1999/xlink" content-type="zoobank" xlink:type="simple">http://zoobank.org/40AF8EB1-1E77-4244-82C2-11504351A0C2</object-id>
                    </tp:taxon-name><tp:taxon-status xmlns:xlink="http://www.w3.org/1999/xlink" xlink:type="simple">sp. n.</tp:taxon-status><xref ref-type="fig" rid="F2">Figs 2</xref><xref ref-type="fig" rid="F4">, 4C, D</xref><xref ref-type="fig" rid="F5">, 5C, D</xref><xref ref-type="fig" rid="F7">, 7</xref><xref ref-type="fig" rid="F10">, 10</xref><xref ref-type="fig" rid="F12">, 12C, D</xref></tp:nomenclature><tp:treatment-sec sec-type="Material examined"><title>Material examined.</title><p>Holotype. Female. BRASIL, <italic>Maranhão</italic>, Carolina, PARNA Chapada das Mesas, Riacho Cancela, 225m, <named-content xmlns:xlink="http://www.w3.org/1999/xlink" content-type="dwc:verbatimCoordinates" xlink:type="simple">07°06'44.2"S, 47°17'56.8"W</named-content>, armadilha de Malaise, 01–15.vii.2013, J.A. Rafael, F. Limeira-de-Oliveira, T.T.A. Silva col[etores] (CZMA).</p></tp:treatment-sec><tp:treatment-sec sec-type="Description"><title>Description.</title><p><bold>Colour.</bold> Wings clear hyaline; tarsi light castaneous; mandible, wings venation, protibia and mesotibia castaneous; flagellum castaneous with four distal flagellomeres dark castaneous; scape, pedicel, coxae, trochanters, femora, metatibia dark castaneous; head, mesosoma and metasoma black.</p><p><bold>Head</bold> (Figs <xref ref-type="fig" rid="F4">4C, D</xref>, <xref ref-type="fig" rid="F5">5C, D</xref>). Surface uneven and densely coriaceous with few, sparse and unbounded foveae. Compound eye with short and sparse pilosity, without post-ocular sulcus; inner margins parallel in frontal view. Longitudinal sulcus absent on anterior part of head. Malar suture distinct. Gena as long as half width of eye, with surface uneven and densely coriaceous. Occipital carina present; low, shorter than half length of gena in profile; finely foveolate throughout and not surpassing anterior margin of pronotum laterally; occipital carina at base curving toward mandible. Palpal formula 5:2.</p><p><bold>Mesosoma</bold> (Fig. <xref ref-type="fig" rid="F7">7</xref>). Pronotum with profemoral depression conical; pronotal spiracle minute and semicircular with internal fringe of setae. Mesoscutum medially slightly convex and coriaceous and lateral declined area coriaceous; median mesoscutal sulcus broad and foveolate; notaulus absent; parapsidal signum absent; mesoscutal humeral sulcus present laterally along entire mesoscutum and slightly scrobiculate; axillae separated medially by its own width, rounded lobe present laterally. Mesoscutellum smooth medially; scutoscutellar sulcus a row of small foveae; posterior margin of mesoscutellar disc sinuate. Metanotum smooth and raised medially, scrobiculate laterally. Propodeum coarsely and irregularly foveolate to areolate; area of propodeal disc in the same level; median propodeal sulcus absent; postero-lateral corner without tubercle.</p><p><bold>Metasoma</bold> (Fig. <xref ref-type="fig" rid="F10">10A</xref>). Cylindrical, tapering posteriorly and longer than mesosoma and head in dorsal view. Abdominal tergum 2 mostly coriaceous with anterior area polished. Third and following abdominal tergum coriaceous with a few setae laterally. Ovipositor sheath exceedingly short; ovipositor valves entirely smooth, except five minute teeth on lower valve apically.</p><p><bold>Wings</bold> (Figs <xref ref-type="fig" rid="F10">10B, C</xref>). Hind wing with Rs vein almost reaches middle of wing.</p><p><bold>Legs</bold> (Figs <xref ref-type="fig" rid="F12">12C, D</xref>). Metacoxa longer than wide, with longitudinal carina dorsally. Fore- and mesotibia not rimmed with stout setae. Metatibia setae prone to erect. Basitarsus of all legs conspicuously longer than the other tarsomeres. Fore, meso- and metatibia with one apical spur, metatibial spur enclosed.</p></tp:treatment-sec><tp:treatment-sec sec-type="Etymology"><title>Etymology.</title><p>The specific epithet is a patronymic honoring Mateus Ichiro Calhau Kawada, son of the first author RK.</p></tp:treatment-sec><tp:treatment-sec sec-type="Remarks"><title>Remarks.</title><p>This new species differs from <italic><tp:taxon-name><tp:taxon-name-part taxon-name-part-type="genus">Cryptalyra</tp:taxon-name-part> <tp:taxon-name-part taxon-name-part-type="species">plaumanni</tp:taxon-name-part></tp:taxon-name></italic> in the following characters: body entirely black and wings clear hyaline; eye not setose; malar suture distinct; occipital carina finely foveolate dorsally and ventrally; lateral parts of occipital carina curving below and nearly meeting ventrally, not curving towards mandible; maxillary palp 5-segmented; mesoscutum, axilla and mesoscutellar disc not punctured; pronotum, mesopleuron and metapleuron areolate; propodeum apically areolate-rugose, without distinct tubercles at postero-lateral corner; metacoxa with longitudinal carina extending midway; protibia apically rimmed with stout spines; metasoma cylindrical and coriaceous.</p></tp:treatment-sec><tp:treatment-sec><!--Section generated to contain objects referenced in tp:taxon-treatment.--><fig id="F2" position="float" orientation="portrait"><label>Figure 2.</label><caption><p><italic><tp:taxon-name><tp:taxon-name-part taxon-name-part-type="genus">Cryptalyra</tp:taxon-name-part> <tp:taxon-name-part taxon-name-part-type="species">ichiroi</tp:taxon-name-part></tp:taxon-name></italic> sp. n. <bold>A</bold> habitus in lateral view <bold>B</bold> habitus in dorsal view. Scales bar in microns.</p></caption><graphic xmlns:xlink="http://www.w3.org/1999/xlink" xlink:href="zookeys-442-085-g002.jpg" position="float" orientation="portrait" xlink:type="simple" id="oo_32074.jpg"/></fig><fig id="F4" position="float" orientation="portrait"><label>Figure 4.</label><caption><p><italic><tp:taxon-name><tp:taxon-name-part taxon-name-part-type="genus">Cryptalyra</tp:taxon-name-part> <tp:taxon-name-part taxon-name-part-type="species">helenae</tp:taxon-name-part></tp:taxon-name></italic> sp. n. <bold>A</bold> head in frontal view <bold>B</bold> head in dorsal view. <italic><tp:taxon-name><tp:taxon-name-part taxon-name-part-type="genus">Cryptalyra</tp:taxon-name-part> <tp:taxon-name-part taxon-name-part-type="species">ichiroi</tp:taxon-name-part></tp:taxon-name></italic> sp. n. <bold>C</bold> head in frontal view <bold>D</bold> head in dorsal view. <italic><tp:taxon-name><tp:taxon-name-part taxon-name-part-type="genus">Cryptalyra</tp:taxon-name-part> <tp:taxon-name-part taxon-name-part-type="species">limeirai</tp:taxon-name-part></tp:taxon-name></italic> sp. n. <bold>E</bold> head in frontal view <bold>F</bold> head in dorsal view. Scales bar in microns.</p></caption><graphic xmlns:xlink="http://www.w3.org/1999/xlink" xlink:href="zookeys-442-085-g004.jpg" position="float" orientation="portrait" xlink:type="simple" id="oo_32076.jpg"/></fig><fig id="F5" position="float" orientation="portrait"><label>Figure 5.</label><caption><p><italic><tp:taxon-name><tp:taxon-name-part taxon-name-part-type="genus">Cryptalyra</tp:taxon-name-part> <tp:taxon-name-part taxon-name-part-type="species">helenae</tp:taxon-name-part></tp:taxon-name></italic> sp. n. <bold>A</bold> head in ventral view <bold>B</bold> antenna in dorsal view. <italic><tp:taxon-name><tp:taxon-name-part taxon-name-part-type="genus">Cryptalyra</tp:taxon-name-part> <tp:taxon-name-part taxon-name-part-type="species">ichiroi</tp:taxon-name-part></tp:taxon-name></italic> sp. n. <bold>C</bold> head in ventral view <bold>D</bold> antenna in dorsal view. <italic><tp:taxon-name><tp:taxon-name-part taxon-name-part-type="genus">Cryptalyra</tp:taxon-name-part> <tp:taxon-name-part taxon-name-part-type="species">limeirai</tp:taxon-name-part></tp:taxon-name></italic> sp. n. <bold>E</bold> head in ventral view <bold>F</bold> antenna in dorsal view. Scales bar in microns.</p></caption><graphic xmlns:xlink="http://www.w3.org/1999/xlink" xlink:href="zookeys-442-085-g005.jpg" position="float" orientation="portrait" xlink:type="simple" id="oo_32077.jpg"/></fig><fig id="F7" position="float" orientation="portrait"><label>Figure 7.</label><caption><p><italic><tp:taxon-name><tp:taxon-name-part taxon-name-part-type="genus">Cryptalyra</tp:taxon-name-part> <tp:taxon-name-part taxon-name-part-type="species">ichiroi</tp:taxon-name-part></tp:taxon-name></italic> sp. n. <bold>A</bold> mesosoma lateral view <bold>B</bold> mesosoma dorsal view. Scales bar in microns.</p></caption><graphic xmlns:xlink="http://www.w3.org/1999/xlink" xlink:href="zookeys-442-085-g007.jpg" position="float" orientation="portrait" xlink:type="simple" id="oo_32079.jpg"/></fig><fig id="F10" position="float" orientation="portrait"><label>Figure 10.</label><caption><p><italic><tp:taxon-name><tp:taxon-name-part taxon-name-part-type="genus">Cryptalyra</tp:taxon-name-part> <tp:taxon-name-part taxon-name-part-type="species">ichiroi</tp:taxon-name-part></tp:taxon-name></italic> sp. n. <bold>A</bold> metasoma lateral view <bold>B</bold> forewing <bold>C</bold> hind wing. Scales bar in microns.</p></caption><graphic xmlns:xlink="http://www.w3.org/1999/xlink" xlink:href="zookeys-442-085-g010.jpg" position="float" orientation="portrait" xlink:type="simple" id="oo_32082.jpg"/></fig><fig id="F12" position="float" orientation="portrait"><label>Figure 12.</label><caption><p><italic><tp:taxon-name><tp:taxon-name-part taxon-name-part-type="genus">Cryptalyra</tp:taxon-name-part> <tp:taxon-name-part taxon-name-part-type="species">helenae</tp:taxon-name-part></tp:taxon-name></italic> sp. n. <bold>A</bold> metacoxa lateral view <bold>B</bold> stout setae (white arrow) of mesotibia, lateral view. <italic><tp:taxon-name><tp:taxon-name-part taxon-name-part-type="genus">Cryptalyra</tp:taxon-name-part> <tp:taxon-name-part taxon-name-part-type="species">ichiroi</tp:taxon-name-part></tp:taxon-name></italic> sp. n. <bold>C</bold> metacoxa lateral view <bold>D</bold> stout setae (white arrow) of fore leg, lateral view. <italic><tp:taxon-name><tp:taxon-name-part taxon-name-part-type="genus">Cryptalyra</tp:taxon-name-part> <tp:taxon-name-part taxon-name-part-type="species">limeirai</tp:taxon-name-part></tp:taxon-name></italic> sp. n. <bold>E</bold> metacoxa lateral view <bold>F</bold> metatibial spurs (white srrow), posterior view. Scales bar in microns.</p></caption><graphic xmlns:xlink="http://www.w3.org/1999/xlink" xlink:href="zookeys-442-085-g012.jpg" position="float" orientation="portrait" xlink:type="simple" id="oo_32084.jpg"/></fig></tp:treatment-sec></tp:taxon-treatment>
