# Supplementary material for: Cryptalyra (Hymenoptera, Megalyridae) from Maranhão, Brazil: three new species discovered after a large collecting effort
Source: Zookeys. 2014 Sep 25;(442):85–104. doi: 10.3897/zookeys.442.8237 (PMC4205498; doi:10.3897/zookeys.442.8237)
Supplement: XML Treatment for Cryptalyra limeirai [file zookeys.442.8237-treatment3.xml]

<!DOCTYPE tp:taxon-treatment
  PUBLIC "-//TaxonX//DTD Taxonomic Treatment Publishing DTD v0 20100105//EN" "tax-treatment-NSO.dtd">
<tp:taxon-treatment xmlns:tp="http://www.plazi.org/taxpub"><tp:treatment-meta><kwd-group><label>Taxon classification</label><kwd><named-content content-type="kingdom">Animalia</named-content></kwd><kwd><named-content content-type="order">Hymenoptera</named-content></kwd><kwd><named-content content-type="family">Megalyridae</named-content></kwd></kwd-group><mixed-citation publication-type="journal"><person-group><name><surname>Kawada</surname><given-names>Ricardo</given-names></name><name><surname>Barbosa</surname><given-names>Diego N.</given-names></name><name><surname>Azevedo</surname><given-names>Celso O.</given-names></name></person-group><article-title><italic><tp:taxon-name><tp:taxon-name-part taxon-name-part-type="genus">Cryptalyra</tp:taxon-name-part></tp:taxon-name></italic> (<tp:taxon-name><tp:taxon-name-part taxon-name-part-type="order">Hymenoptera</tp:taxon-name-part></tp:taxon-name>, <tp:taxon-name><tp:taxon-name-part taxon-name-part-type="family">Megalyridae</tp:taxon-name-part></tp:taxon-name>) from Maranhão, Brazil: three new species discovered after a large collecting effort</article-title><source>Zookeys</source><day>25</day><month>9</month><year>2014</year><volume>2014</volume><issue>442</issue><fpage>85</fpage><lpage>104</lpage><pub-id pub-id-type="doi">10.3897/zookeys.442.8237</pub-id></mixed-citation></tp:treatment-meta><tp:nomenclature><tp:taxon-name>
                        <tp:taxon-name-part taxon-name-part-type="genus">Cryptalyra</tp:taxon-name-part>
                        <tp:taxon-name-part taxon-name-part-type="species">limeirai</tp:taxon-name-part>
                        <object-id xmlns:xlink="http://www.w3.org/1999/xlink" content-type="zoobank" xlink:type="simple">http://zoobank.org/1590EC1C-199A-4E17-ABAD-EE807C5DEF5D</object-id>
                    </tp:taxon-name><tp:taxon-status xmlns:xlink="http://www.w3.org/1999/xlink" xlink:type="simple">sp. n.</tp:taxon-status><xref ref-type="fig" rid="F3">Figs 3</xref><xref ref-type="fig" rid="F4">, 4E, F</xref><xref ref-type="fig" rid="F5">, 5E, F</xref><xref ref-type="fig" rid="F8">, 8</xref><xref ref-type="fig" rid="F11">, 11</xref><xref ref-type="fig" rid="F12">, 12E, F</xref><!--PageBreak--><!--PageBreak--><!--PageBreak--><!--PageBreak--><!--PageBreak--><!--PageBreak--></tp:nomenclature><tp:treatment-sec sec-type="Material examined"><title>Material examined.</title><p>Holotype. Female. BRASIL, <italic>Maranhão</italic>, Carolina, PARNA Chapada das Mesas, Riacho Cancela, 225m, <named-content xmlns:xlink="http://www.w3.org/1999/xlink" content-type="dwc:verbatimCoordinates" xlink:type="simple">07°06'44.2"S, 47°17'56.8"W</named-content>, armadilha de Malaise, 01–15.vii.2013, J.A. Rafael, F. Limeira-de-Oliveira, T.T.A. Silva col[etores] (CZMA). Paratypes. 1 female, Mirador, Parque Est[adual] Mirador, Base da Geraldina, 419m, <named-content xmlns:xlink="http://www.w3.org/1999/xlink" content-type="dwc:verbatimCoordinates" xlink:type="simple">06°37'25"S, 45°52'08"W</named-content>, armadilha de Malaise, 01–10.x.2013, F. Limeira-de-Oliveira, L.L.M. Santos, T.L. Rocha col[etores] (CZMA); 2 females, 14–18.viii.2012, F. Limeira-de-Oliveira, J.S. Pinto, D.W.A. Marques col[etores] (CZMA); 1 female, BRASIL, <italic>Maranhão</italic>, Carolina, PARNA Chapada das Mesas, Riacho Corrente 288 m <named-content xmlns:xlink="http://www.w3.org/1999/xlink" content-type="dwc:verbatimCoordinates" xlink:type="simple">07°04'24.2"S, 47°05'25.2"W</named-content>, armadilha Malaise, 20–31.viii.2013, J.A. Rafael, F. Limeira-de-Oliveira, T.T.A. Silva col[etores] (CZMA); 1 female, Riacho Cancela, 225m, <named-content xmlns:xlink="http://www.w3.org/1999/xlink" content-type="dwc:verbatimCoordinates" xlink:type="simple">07°06'44.2"S, 47°17'56.8"W</named-content>, 01-15.vii.2013 (CZMA); 1 female, 01-10.x.2013 (CZMA).</p></tp:treatment-sec><tp:treatment-sec sec-type="Description"><title>Description.</title><p><bold>Colour.</bold> Wings clear hyaline; tarsi and palpi light castaneous; coxae, trochanters, femora, and tibiae castaneous; mandible, scape, pedicel, flagellum, wing venation, and metasoma dark castaneous; head and mesosoma black.</p><p><bold>Head</bold> (Figs <xref ref-type="fig" rid="F4">4E, F</xref>, <xref ref-type="fig" rid="F5">5E, F</xref>). Surface densely foveolate. Compound eye with short and dense pilosity, with post-ocular sulcus foveolate; inner margins divergent dorsally, in frontal view. Frons without transverse rim on anterior margin. Middle of face to vertex crest without longitudinal sulcus. Malar suture indistinct. Gena as long as one third of width of eye, with surface uneven and densely foveolate. Occipital carina present; high, longer than half length of gena in profile; strongly scrobiculate throughout and surpassing anterior margin of pronotum laterally; occipital carina at base not curving toward mandible. Palpal formula 5:3.</p><p><bold>Mesosoma</bold> (Fig. <xref ref-type="fig" rid="F8">8</xref>). Profemoral depression of pronotum conical; pronotal spiracle minute and semicircular with internal fringe of setae. Mesoscutum medially slightly convex and foveolate and lateral declined area coriaceous; median mesoscutal line formed by continuous fovea, unbounded and widening posteriorly; notaulus absent; parapsidal signum absent; mesoscutal humeral sulcus present laterally along entire mesoscutum and scrobiculate; axillae separated medially by its own width, rounded lobe present laterally. Mesoscutellum smooth medially; scutoscutellar sulcus a row of large foveae; posterior margin of mesoscutellar disc rounded. Metanotum smooth and raised medially, scrobiculate laterally. Propodeum coarsely and irregularly foveolate to areolate; area of propodeal disc uneven; median propodeal sulcus absent; postero-lateral corner without tubercle.</p><p><bold>Metasoma</bold> (Fig. <xref ref-type="fig" rid="F11">11A</xref>). Cylindrical, tapering posteriorly and longer than mesosoma and head in dorsal view. Abdominal tergum 2 mostly polished. Third and following abdominal tergum coriaceous with a few setae laterally; visible portion of cercus 2.0 × long as 7th tergite; ovipositor sheath exceedingly short; ovipositor valves entirely smooth, except six minute teeth on lower valve apically.</p><!--PageBreak--><!--PageBreak--><!--PageBreak--><!--PageBreak--><!--PageBreak--><!--PageBreak--><!--PageBreak--><!--PageBreak--><p><bold>Wings</bold> (Figs <xref ref-type="fig" rid="F11">11B, C</xref>). Hind wing with Rs vein almost reaches middle of wing.</p><p><bold>Legs</bold> (Figs <xref ref-type="fig" rid="F12">12E, F</xref>). Metacoxa as long as wide, with longitudinal carina dorsally. Pro- and mesotibia rimmed with stout setae; metatibia setae prone to erect. Basitarsus of all legs conspicuously longer than the other tarsomeres. Pro- and mesotibia with one apical spur, metatibia with two apical spurs.</p></tp:treatment-sec><tp:treatment-sec sec-type="Etymology"><title>Etymology.</title><p>The specific epithet is a patronymic honoring Francisco Limeira-de-Oliveira, <tp:taxon-name><tp:taxon-name-part taxon-name-part-type="order">Diptera</tp:taxon-name-part></tp:taxon-name> researcher and curator of CZMA.</p></tp:treatment-sec><tp:treatment-sec sec-type="Remarks"><title>Remarks.</title><p>This new species differs from <italic><tp:taxon-name><tp:taxon-name-part taxon-name-part-type="genus">Cryptalyra</tp:taxon-name-part> <tp:taxon-name-part taxon-name-part-type="species">colombia</tp:taxon-name-part></tp:taxon-name></italic> in the following characters: lateral parts of occipital carina curving below and nearly meeting ventrally, curving towards mandible; median mesoscutal line formed by continuous fovea, unbounded and widening posteriorly; propodeum coarsely and irregularly areolate; pro- and mesotibia apically rimmed with stout spines; metatibia with two apical spurs; visible portion of cercus 2.0 × long as 7th tergite; ovipositor six minute teeth on lower valve apically; forewing totally hyaline; hind wing with Rs vein reaches middle of wing.</p></tp:treatment-sec><tp:treatment-sec><!--Section generated to contain objects referenced in tp:taxon-treatment.--><fig id="F3" position="float" orientation="portrait"><label>Figure 3.</label><caption><p><italic><tp:taxon-name><tp:taxon-name-part taxon-name-part-type="genus">Cryptalyra</tp:taxon-name-part> <tp:taxon-name-part taxon-name-part-type="species">limeirai</tp:taxon-name-part></tp:taxon-name></italic> sp. n. <bold>A</bold> habitus in lateral view <bold>B</bold> habitus in dorsal view. Scales bar in microns.</p></caption><graphic xmlns:xlink="http://www.w3.org/1999/xlink" xlink:href="zookeys-442-085-g003.jpg" position="float" orientation="portrait" xlink:type="simple" id="oo_32075.jpg"/></fig><fig id="F4" position="float" orientation="portrait"><label>Figure 4.</label><caption><p><italic><tp:taxon-name><tp:taxon-name-part taxon-name-part-type="genus">Cryptalyra</tp:taxon-name-part> <tp:taxon-name-part taxon-name-part-type="species">helenae</tp:taxon-name-part></tp:taxon-name></italic> sp. n. <bold>A</bold> head in frontal view <bold>B</bold> head in dorsal view. <italic><tp:taxon-name><tp:taxon-name-part taxon-name-part-type="genus">Cryptalyra</tp:taxon-name-part> <tp:taxon-name-part taxon-name-part-type="species">ichiroi</tp:taxon-name-part></tp:taxon-name></italic> sp. n. <bold>C</bold> head in frontal view <bold>D</bold> head in dorsal view. <italic><tp:taxon-name><tp:taxon-name-part taxon-name-part-type="genus">Cryptalyra</tp:taxon-name-part> <tp:taxon-name-part taxon-name-part-type="species">limeirai</tp:taxon-name-part></tp:taxon-name></italic> sp. n. <bold>E</bold> head in frontal view <bold>F</bold> head in dorsal view. Scales bar in microns.</p></caption><graphic xmlns:xlink="http://www.w3.org/1999/xlink" xlink:href="zookeys-442-085-g004.jpg" position="float" orientation="portrait" xlink:type="simple" id="oo_32076.jpg"/></fig><fig id="F5" position="float" orientation="portrait"><label>Figure 5.</label><caption><p><italic><tp:taxon-name><tp:taxon-name-part taxon-name-part-type="genus">Cryptalyra</tp:taxon-name-part> <tp:taxon-name-part taxon-name-part-type="species">helenae</tp:taxon-name-part></tp:taxon-name></italic> sp. n. <bold>A</bold> head in ventral view <bold>B</bold> antenna in dorsal view. <italic><tp:taxon-name><tp:taxon-name-part taxon-name-part-type="genus">Cryptalyra</tp:taxon-name-part> <tp:taxon-name-part taxon-name-part-type="species">ichiroi</tp:taxon-name-part></tp:taxon-name></italic> sp. n. <bold>C</bold> head in ventral view <bold>D</bold> antenna in dorsal view. <italic><tp:taxon-name><tp:taxon-name-part taxon-name-part-type="genus">Cryptalyra</tp:taxon-name-part> <tp:taxon-name-part taxon-name-part-type="species">limeirai</tp:taxon-name-part></tp:taxon-name></italic> sp. n. <bold>E</bold> head in ventral view <bold>F</bold> antenna in dorsal view. Scales bar in microns.</p></caption><graphic xmlns:xlink="http://www.w3.org/1999/xlink" xlink:href="zookeys-442-085-g005.jpg" position="float" orientation="portrait" xlink:type="simple" id="oo_32077.jpg"/></fig><fig id="F8" position="float" orientation="portrait"><label>Figure 8.</label><caption><p><italic><tp:taxon-name><tp:taxon-name-part taxon-name-part-type="genus">Cryptalyra</tp:taxon-name-part> <tp:taxon-name-part taxon-name-part-type="species">limeirai</tp:taxon-name-part></tp:taxon-name></italic> sp. n. <bold>A</bold> mesosoma lateral view <bold>B</bold> mesosoma dorsal view. Scales bar in microns.</p></caption><graphic xmlns:xlink="http://www.w3.org/1999/xlink" xlink:href="zookeys-442-085-g008.jpg" position="float" orientation="portrait" xlink:type="simple" id="oo_32080.jpg"/></fig><fig id="F11" position="float" orientation="portrait"><label>Figure 11.</label><caption><p><italic><tp:taxon-name><tp:taxon-name-part taxon-name-part-type="genus">Cryptalyra</tp:taxon-name-part> <tp:taxon-name-part taxon-name-part-type="species">limeirai</tp:taxon-name-part></tp:taxon-name></italic> sp. n. <bold>A</bold> metasoma lateral view <bold>B</bold> forewing <bold>C</bold> hind wing. Scales bar in microns.</p></caption><graphic xmlns:xlink="http://www.w3.org/1999/xlink" xlink:href="zookeys-442-085-g011.jpg" position="float" orientation="portrait" xlink:type="simple" id="oo_32083.jpg"/></fig><fig id="F12" position="float" orientation="portrait"><label>Figure 12.</label><caption><p><italic><tp:taxon-name><tp:taxon-name-part taxon-name-part-type="genus">Cryptalyra</tp:taxon-name-part> <tp:taxon-name-part taxon-name-part-type="species">helenae</tp:taxon-name-part></tp:taxon-name></italic> sp. n. <bold>A</bold> metacoxa lateral view <bold>B</bold> stout setae (white arrow) of mesotibia, lateral view. <italic><tp:taxon-name><tp:taxon-name-part taxon-name-part-type="genus">Cryptalyra</tp:taxon-name-part> <tp:taxon-name-part taxon-name-part-type="species">ichiroi</tp:taxon-name-part></tp:taxon-name></italic> sp. n. <bold>C</bold> metacoxa lateral view <bold>D</bold> stout setae (white arrow) of fore leg, lateral view. <italic><tp:taxon-name><tp:taxon-name-part taxon-name-part-type="genus">Cryptalyra</tp:taxon-name-part> <tp:taxon-name-part taxon-name-part-type="species">limeirai</tp:taxon-name-part></tp:taxon-name></italic> sp. n. <bold>E</bold> metacoxa lateral view <bold>F</bold> metatibial spurs (white srrow), posterior view. Scales bar in microns.</p></caption><graphic xmlns:xlink="http://www.w3.org/1999/xlink" xlink:href="zookeys-442-085-g012.jpg" position="float" orientation="portrait" xlink:type="simple" id="oo_32084.jpg"/></fig></tp:treatment-sec></tp:taxon-treatment>
